# Supplementary material for: A Versatile Reporter Platform for Evaluating HDR- and NHEJ-Based Genome Editing in Airway Epithelial Cell Cultures Using an rAAV Vector
Source: Viruses. 2025 Jun 6;17(6):821. doi: 10.3390/v17060821 (PMC12197413; doi:10.3390/v17060821)
Supplement: Supplementary file 1 [file viruses-17-00821-s001.zip]

Archive with 1 entries (1 files):
- viruses-3667957-supplementary.pdf
